# Supplementary material for: A Pilot Study of Interactive-Video Games in People with Mild Cognitive Impairment
Source: Int J Environ Res Public Health. 2022 Mar 16;19(6):3536. doi: 10.3390/ijerph19063536 (PMC8954200; doi:10.3390/ijerph19063536)
Supplement: Supplementary file 1 [file ijerph-19-03536-s001.zip]

Archive with 1 entries (1 files):
- ijerph-1575186-supplementary.pdf
